# Supplementary material for: Multimodal Imaging of the Corneal Endothelial Transition Zone Reveals Progenitor Cell Population
Source: Cells. 2025 Nov 25;14(23):1851. doi: 10.3390/cells14231851 (PMC12691442; doi:10.3390/cells14231851)
Supplement: Supplementary file 1 [file cells-14-01851-s001.zip]

Archive with 1 entries (1 files):
- cells-3920680-supplementary.pdf
